# Supplementary material for: Amorphophallus konjac: Sensory Profile of This Novel Alternative Flour on Gluten-Free Bread
Source: Foods. 2022 May 10;11(10):1379. doi: 10.3390/foods11101379 (PMC9142108; doi:10.3390/foods11101379)
Supplement: Supplementary file 1 [file foods-11-01379-s001.zip]

Archive with 1 entries (1 files):
- foods-1717386 supp - new.pdf
